# Supplementary material for: The Role of Neutrophil, Monocyte and Macrophage Calprotectin and S100A12 in the Fibrotic Process
Source: Biomolecules. 2026 Apr 9;16(4):553. doi: 10.3390/biom16040553 (PMC13114093; doi:10.3390/biom16040553)
Supplement: Supplementary file 1 [file biomolecules-16-00553-s001.zip]

Archive with 1 entries (1 files):
- biomolecules-4190050-supplementary.xlsx
