# Supplementary material for: The Role of Neutrophil, Monocyte and Macrophage Calprotectin and S100A12 in the Fibrotic Process
Source: Biomolecules. 2026 Apr 9;16(4):553. doi: 10.3390/biom16040553 (PMC13114093; doi:10.3390/biom16040553)
Supplement: Supplementary file 1 [file biomolecules-16-00553-s001.zip › biomolecules-4190050-supplementary.xlsx]

## Sheet: Human
Cell Type Abbreviation	Immgen Description
HDC1	Human Blood Dendritic cells (Cell type: DC.DC1.141+Bl)
HDC2	Human Blood Dendritic cells (Cell type: DC.DC5.AXL+Siglec6+Bl)
HDC3	Human Blood Dendritic cells (Cell type: DC.DC6.123+Bl)
HMo1	Human Blood Monocytes (Cell type: Mo.14+.Bl)
HMo2	Human Blood Monocytes (Cell type: Mo.16+.Bl)

## Sheet: Mouse
Cell Type Abbreviation	Immgen Description
MDC1	Mouse Spleen CD4+Dendritic cells (Cell type: DC.CD4+.Sp)
MDC2	Mouse Spleen CD8+Dendritic cells (Cell type: DC.CD8+.Sp)				: ;: .
MDC3	Mouse Plasmacytoid Dendritic cells (Cell type: DC.pDC.Sp)
GN1	Mouse Granulocyte, Bone Marrow derived Neutrophils (Cell type: GN.BM)
GN2	Mouse Granulocyte, Spleen derived Neutrophils (Cell type: GN.SP)
GN3	Mouse Granulocyte, Neutrophils derived from Peritoneal Cavity, induced by inflammatory agent Thioglycollate (Thio) (Cell type: GN.Thio.PC)
MF1	Mouse Peritoneal Large Macrophages derived from Peritoneal Cavity (Cell type: MF.102+480+.PC)
MF2	Mouse Peritoneal Small Macrophages derived from Peritoneal Cavity (Cell type: MF.226+II+480lo.PC)
MF3	Mouse Lung derived Alveolar Macrophages (Cell type: MF.Alv.Lu)
MF4	Mouse Inguinal and Perigonadal Adipose Tissue Macrophages (Cell type: MF.AT)
MF5	Mouse Female Peritoneal Cavity Macrophages (Cell type: MF.Fem.PC)
MF6	Mouse Female Microglia (CNS) Macrophages (Cell type: MF.microglia.CNS)
MF7	Mouse Peritoneal Cavity Macrophages (Cell type: MF.PC)
MF8	Mouse Lung Alveolar Macrophages treated with Polyinosinic:polycytidylic acid (poly(I:C)) (Cell type: MF.pIC.Alv.Lu)
MF9	Mouse Spleen Red Pulp Macrophages (Cell type: MF.RP.Sp)
MMo1	Mouse Ly6Clo Blood Monocytes (Cell type: Mo.6C-II-.Bl)
MMo2	Mouse Ly6Chi Blood Monocytes (Cell type: Mo.6C+II-.Bl)
